# Supplementary material for: Smc5/6 complex regulates Sgs1 recombination functions
Source: Curr Genet. 2016 Sep 23;63(3):381–8. doi: 10.1007/s00294-016-0648-5 (PMC5422486; doi:10.1007/s00294-016-0648-5)
Supplement: Supplementary file 1 — Supplementary material 1 (XLSX 25 kb) [file 294_2016_648_MOESM1_ESM.xlsx]

## Sheet: Sheet1
Table S1. Relevant genotype of yeast strains used in this study
AS499	MATa bar1D leu2-3,112 ura3-52 his3D200 trp1-D63 ade2-1 lys2-801 pep4
BY4741	MATa his3D1 leu2D0 met15D0 ura3D0
CCG10415	AS499 + mms21DC::natNT
CCG10734	AS499 + SGS1-6HA:hphMx4
CCG10787	AS499 + SGS1-6HA:hphMx4 TOP3-9myc:His3
CCG10788	AS499 + SGS1-6HA:hphMx4 RMI1-9myc:His3
CCG10792	AS499 + TOP3-6HA:hphMx4 RMI1-9myc:His3
CCG10810	BY4741 + 6His-Flag-SMT3:kanMX6 TOP3-6HA:hphMx4
CCG10868	BY4743 + SMC5-9myc:TRP SGS1-6HA:HIS3
CCG10925	AS499 + TOP3-6HA:hphMx4 RMI1-9myc:His3 sgs1::natNT
CCG11062	BY4741 + 6His-Flag-SMT3:kanMX6 SGS1-6HA:HIS3
